# Supplementary material for: A systematic review on integration mechanisms in human and animal health surveillance systems with a view to addressing global health security threats
Source: One Health Outlook. 2020 Jun 8;2:11. doi: 10.1186/s42522-020-00017-4 (PMC7993536; doi:10.1186/s42522-020-00017-4)
Supplement: Supplementary file 1 — Additional file 1. [file 42522_2020_17_MOESM1_ESM.xlsx]

## Sheet: Quaantitative assessement
Criteria	Wu et al	Arsevska et al	Karimuribo et al	Suwanbamrung et al	Acharya et al	Cassini et al	Heisey-Grove et al	Klompas et al (2008)	Phalkey et al	Chini et al	Vatopoulos et al	Teodoro et al	Wang et al	Anwar et al	Weibel et al	Rossi et al	Al-Samarrai et al	Adokiya et al	Randriamiarana et al	Wang et al	Barboza et al (2014)	Liang et al	Samoff et al	Andres et al	Saha et al	Lin et al	Sofeu et al	Spreco et al	Napoli et al	Mavragani et al	Markiewicz et al	Somda et al	Bellini et al	Lukwago et al	Fleming and Cohen
Question / objective sufficiently described?	2	2	2	2	2	2	2	2	2	2	2	2	2	2	2	2	2	2	2	2	2	2	2	2	2	2	2	2	2	2	2	2	2	2	2	1
Study design evident and appropriate?	2	2	2	2	2		2	2	2	2	2	2	2	2	2	2	2	2	2	2	2	2	2	2	2	2	2	2	2	2	2	2	2	2	1	0.957143
Method of subject/comparison group selection or source of information/input variables described and appropriate?	1	2	2	2	2	2	2	2	2	2	2	2	2	2	2	2	2	2	2	2	2	2	2	2	2	2	2	2	1	2	2	2	2	2	2	0.971429
Subject (and comparison group, if applicable) characteristics sufficiently described?	1	2	2	2	2	2	2	2	2	2	2	2	2	2	2	2	2	2	2	2	2	2	2	2	2	2	2	2	1	2	2	2	2	2	2	0.971429
If interventional and random allocation was possible, was it described?	na	na	na	na	na	na	na	na	na	na	na	na	na	na	na	na	na	na	na	na	na	na	na	na	na	na	na	na	na	na	na	na	na	na	na	na
If interventional and blinding of investigators was possible, was it reported?	na	na	na	na	na	na	na	na	na	na	na	na	na	na	na	na	na	na	na	na	na	na	na	na	na	na	na	na	na	na	na	na	na	na	na	na
If interventional and blinding of subjects was possible, was it reported	na	na	na	na	na	na	na	na	na	na	na	na	na	na	na	na	na	na	na	na	na	na	na	na	na	na	na	na	na	na	na	na	na	na	na	na
Outcome and (if applicable) exposure measure(s) well defined and robust to measurement / misclassification bias? means of assessment reported?	1	2	2	2	2	2	2	2	2	2	2	2	2	2	2	2	2	2	2	2	2	2	2	2	2	2	2	2	2	2	2	2	2	2	2	0.985714
Sample size appropriate?	1	2	1	2	2	2	0	2	2	2	2	2	2	2	2	2	2	1	1	2	2	2	2	2	2	2	2	2	2	2	2	2	2	2	2	0.914286
Analytic methods described/justified and appropriate?	2	2	2	2	2	2	1	2	2	2	2	2	2	2	1	2	2	2	2	2	2	2	2	2	2	1	2	2	1	2	na	2	2	2	2	0.941176
Some estimate of variance is reported for the main results?	1	na	na	2	2	2	na	2	2	2	na	2	2	2	0	2	0	2	2	2	2	2	2	2	0	0	1	2	1	2	na	2	2	2	2	0.816667
Controlled for confounding?	na	na	na	na	na	na	na	na	na	na	na	na	na	na	na	na	na	na	na	na	na	na	na	na	na	na	na	na	na	na	na	na	na	na	na	na
Results reported in sufficient detail?	2	2	2	2	2	2	2	2	2	2	2	2	2	2	1	2	2	2	2	2	2	2	2	2	2	2	2	2	2	2	2	2	2	2	2	0.985714
Conclusions supported by the results?	2	2	1	2	2	2	2	2	2	2	2	2	2	2	1	2	2	2	2	2	2	2	2	2	2	2	2	2	2	2	2	2	2	2	2	0.971429
Total	15	18	16	20	20	18	15	20	20	20	18	20	20	20	15	20	18	19	19	20	20	20	20	20	18	17	19	20	16	20	16	20	20	20	19
Summary score	0.75	1	0.888889	1	1	0.9	0.833333	1	1	1	1	1	1	1	0.75	1	0.9	0.95	0.95	1	1	1	1	1	0.9	0.85	0.95	1	0.8	1	0.888889	1	1	1	0.95

## Sheet: Scores
Checklist item	Total (n=36)
Question / objective sufficiently described?	1
Study design evident and appropriate?	0.957143
Method of subject/comparison group selection or source of information/input variables described and appropriate?	0.971429
Subject (and comparison group, if applicable) characteristics sufficiently described?	0.971429
If interventional and random allocation was possible, was it described?	n/a
If interventional and blinding of investigators was possible, was it reported?	n/a
If interventional and blinding of subjects was possible, was it reported	n/a
Outcome and (if applicable) exposure measure(s) well defined and robust to measurement / misclassification bias? means of assessment reported?	0.985714
Sample size appropriate?	0.914286
Analytic methods described/justified and appropriate?	0.941176
Some estimate of variance is reported for the main results?	0.816667
Controlled for confounding?	n/a
Results reported in sufficient detail?	0.985714
Conclusions supported by the results?	0.971429
