# Supplementary material for: A systematic review on integration mechanisms in human and animal health surveillance systems with a view to addressing global health security threats
Source: One Health Outlook. 2020 Jun 8;2:11. doi: 10.1186/s42522-020-00017-4 (PMC7993536; doi:10.1186/s42522-020-00017-4)
Supplement: Supplementary file 2 — Additional file 2. [file 42522_2020_17_MOESM2_ESM.xlsx]

## Sheet: Qualitative assessment
Criteria	Wolkin et al	Sok Touch et al	Gosselin et al	Grannis et al	Lewis et al	Johnson et al	Sanchez-Vazquez et al	Lober et al	Tsui et al	Paterson et al	Michelozzi et al	Kebede et al.	Velati et al	King et al.	Vincent et al.	McCormick et al	Martin et al.	Kool et al.	Turbelin et al	Morris et al	Mariner et al	Gao et al	Stark et al	Turnidge et al	Toutant et al	Reis et al (2007)	Lwin et al	Shuai et al	Piñeros et al	Giannopoulou et al	Ruiz and Remmert	Brenas et al	Ngwa et al	Davidson et al	Wartenberg et al	Rizi and Roudsari	Mukhi et al (2018)	Mukhi et al (2007)	Kshirsagar et al	Wolkin et al	Wahl et al	Reinhardt et al	Barboza et al (2013)	Schwind et al	Denecke et al	Muellner	Chapman et al	Botto et al	Freifeld et al
Question / objective sufficiently described?	2	2	2	2	2	2	2	2	2	2	2	2	2	2	2	2	2	2	2	2	2	2	1	2	2	2	2	2	2	2	2	2	2	2	2	2	2	1	2	2	2	2	2	2	2	2	2	2	2
Study design evident and appropriate?	1	2	1	1	1	2	2	2	1	2	1	2	1	2	1	1	1	2	1	1	1	2	0	2	2	1	1	1	1	2	1	2	2	1	2	2	1	0	1	2	1	1	2	2	1	2	2	1	1
Context for the study clear?	2	2	2	2	2	2	2	2	2	2	2	2	2	2	2	2	2	2	2	2	2	2	2	2	2	2	2	2	2	2	2	2	2	2	2	2	2	2	2	2	2	2	2	2	2	2	2	2	2
Connection to a theoretical framework / wider body of knowledge?	2	2	2	2	2	2	2	2	2	2	2	2	2	2	2	2	2	2	2	1	1	2	2	2	2	1	2	2	2	2	2	2	2	1	1	2	1	1	2	2	2	2	2	2	2	2	1	0	2
Sampling strategy described, relevant and justified?	1	0	0	0	0	2	0	0	0	2	0	2	0	0	0	0	0	1	0	0	0	2	0	2	2	0	0	0	0	2	2	2	2	0	0	0	0	0	1	2	0	0	2	2	0	2	0	0	0
Data collection methods clearly described and systematic?	0	0	1	1	0	2	1	0	1	2	2	2	1	1	0	0	0	0	0	1	0	2	1	2	2	1	1	0	0	2	0	2	2	1	2	1	1	1	1	2	0	0	2	2	0	2	0	0	1
Data analysis clearly described and systematic?	1	0	1	1	1	2	1	1	1	2	2	2	1	1	1	1	1	0	1	1	0	2	1	2	2	1	1	0	1	0	0	1	0	1	2	2	1	1	1	2	1	1	2	2	0	2	0	1	2
Use of verification procedure(s) to establish credibility?	0	0	0	0	0	0	0	0	0	2	0	0	1	0	0	0	0	0	0	0	0	0	0	0	0	0	0	0	0	2	0	0	0	0	0	0	0	0	0	0	0	0	0	0	1	0	0	0	0
Conclusions supported by the results?	1	2	2	2	2	2	1	2	2	2	2	2	1	2	2	2	2	1	1	1	2	2	2	2	2	2	2	2	2	1	1	1	0	1	2	2	1	2	2	2	1	2	2	2	1	2	1	2	2
Reflexivity of the account?	0	0	0	0	0	2	0	0	0	0	0	0	0	0	0	0	0	0	0	0	0	0	0	0	0	2	0	0	0	1	0	0	2	0	0	0	1	0	0	0	0	0	0	0	0	0	0	0	0
Total	10	10	11	11	10	18	11	11	11	18	13	16	11	12	10	10	10	10	9	9	8	16	9	16	16	12	11	9	10	16	10	14	14	9	13	13	10	8	12	16	9	10	16	16	9	16	8	8	12
Summary Score	0.5	0.5	0.55	0.55	0.5	0.9	0.55	0.55	0.55	0.9	0.65	0.8	0.55	0.6	0.5	0.5	0.5	0.5	0.45	0.45	0.4	0.8	0.45	0.8	0.8	0.6	0.55	0.45	0.5	0.8	0.5	0.7	0.7	0.45	0.65	0.65	0.5	0.4	0.6	0.8	0.45	0.5	0.8	0.8	0.45	0.8	0.4	0.4	0.6
[truncated: 18 more columns]

## Sheet: Scores
Criteria	Total (n=66)
Question / objective sufficiently described?	0.984848
Study design evident and appropriate?	0.689394
Context for the study clear?	0.969697
Connection to a theoretical framework / wider body of knowledge?	0.863636
Sampling strategy described, relevant and justified?	0.348485
Data collection methods clearly described and systematic?	0.515152
Data analysis clearly described and systematic?	0.590909
Use of verification procedure(s) to establish credibility?	0.0606061
Conclusions supported by the results?	0.825758
Reflexivity of the account?	0.106061
